# Supplementary material for: Simulium reptans (Linnaeus, 1758) and Simulium reptantoides Carlsson, 1962 from the Balkan Peninsula
Source: Zookeys. 2020 Mar 25;922:141–55. doi: 10.3897/zookeys.922.49306 (PMC7118442; doi:10.3897/zookeys.922.49306)
Supplement: Supplementary material 1 — The COI gene sequences for S. reptans and S. reptantoides downloaded from GenBank [file zookeys-922-141-s001.xlsx]

## Sheet: Sheet1
Accession numbers	Autor	Country	Accession numbers	Autor	Country
GQ121362	Bernotienė and Stunžėnas 2009	Lithuania	EU025952	Day et al 2008	United Kingdom
GQ121363	Bernotienė and Stunžėnas 2009	Latvia	EU025953	Day et al 2008	United Kingdom
GQ121364	Bernotienė and Stunžėnas 2009	Lithuania	KF822617	Kúdela et al 2014	Slovakia
GQ121365	Bernotienė and Stunžėnas 2009	Lithuania	KF822618	Kúdela et al 2014	Slovakia
GQ121366	Bernotienė and Stunžėnas 2009	Lithuania	KF822619	Kúdela et al 2014	Slovakia
GQ121367	Bernotienė and Stunžėnas 2009	Lithuania	KF822620	Kúdela et al 2014	Slovakia
KF551252	Bernotienė and Stunžėnas 2009	Lithuania	KF822621	Kúdela et al 2014	Slovakia
KF822596	Kúdela et al 2014	Latvia	KF822622	Kúdela et al 2014	Slovakia
KF822597	Kúdela et al 2014	Latvia	KF822623	Kúdela et al 2014	Slovakia
KF822598	Kúdela et al 2014	Lithuania	KF822624	Kúdela et al 2014	Slovakia
KF822599	Kúdela et al 2014	Lithuania	KF822625	Kúdela et al 2014	Slovakia
KF822600	Kúdela et al 2014	Sweden	KF822626	Kúdela et al 2014	Slovakia
KF822601	Kúdela et al 2014	Sweden	KF822627	Kúdela et al 2014	Slovakia
KF822602	Kúdela et al 2014	Sweden	KF822628	Kúdela et al 2014	Slovakia
KF822603	Kúdela et al 2014	Sweden	KF822629	Kúdela et al 2014	Slovakia
KF822604	Kúdela et al 2014	Sweden	KF822630	Kúdela et al 2014	Slovakia
KF822605	Kúdela et al 2014	Sweden	EU025948	Day et al 2008	United Kingdom
KF822606	Kúdela et al 2014	Sweden	EU025950	Day et al 2008	United Kingdom
KF822607	Kúdela et al 2014	Sweden	EU025954	Day et al 2008	United Kingdom
KF822608	Kúdela et al 2014	Sweden	EU025955	Day et al 2008	United Kingdom
KF822609	Kúdela et al 2014	Sweden	EU025956	Day et al 2008	United Kingdom
KF822610	Kúdela et al 2014	Sweden	EU025957	Day et al 2008	United Kingdom
KF822611	Kúdela et al 2014	Sweden	EU025958	Day et al 2008	United Kingdom
KF822612	Kúdela et al 2014	Slovakia	EU025959	Day et al 2008	United Kingdom
KF822613	Kúdela et al 2014	Slovakia	EU025960	Day et al 2008	United Kingdom
KF822614	Kúdela et al 2014	Slovakia	EU025961	Day et al 2008	United Kingdom
KF822615	Kúdela et al 2014	Slovakia	EU025962	Day et al 2008	United Kingdom
KF822616	Kúdela et al 2014	Slovakia	EU025963	Day et al 2008	United Kingdom
EU025942	Day et al 2008	United Kingdom	EU025964	Day et al 2008	United Kingdom
EU025943	Day et al 2008	United Kingdom	EU025965	Day et al 2008	United Kingdom
EU025944	Day et al 2008	United Kingdom	EU025966	Day et al 2008	United Kingdom
EU025945	Day et al 2008	United Kingdom	EU025967	Day et al 2008	United Kingdom
EU025946	Day et al 2008	United Kingdom	EU025968	Day et al 2008	United Kingdom
EU025947	Day et al 2008	United Kingdom	EU025969	Day et al 2008	United Kingdom
EU025949	Day et al 2008	United Kingdom	EU025970	Day et al 2008	United Kingdom
EU025951	Day et al 2008	United Kingdom
